# Supplementary material for: Folic acid ameliorates depression-like behaviour in a rat model of chronic unpredictable mild stress
Source: BMC Neurosci. 2020 Jan 15;21:1. doi: 10.1186/s12868-020-0551-3 (PMC6961331; doi:10.1186/s12868-020-0551-3)
Supplement: Supplementary file 1 — Additional file 1. Data for Fig. 2 data. Serum folate (A) and homocysteine (B) in CUMS rats after 6-week treatment of folic acid, Citalopram or saline. [file 12868_2020_551_MOESM1_ESM.xlsx]

## Sheet: Sheet1
number	group	serum FA（ng/mL) 12 week	serum HCY(μmol/L) 12 week
control 11	1	45.8	18.23
control 12	1	47	19.83
control 13	1	45.4	18.73
control 14	1	47.5	17.61
control 15	1	34.6	17.17
control 16	1	48.9	20.83
control 17	1	42.2	18.33
control 18	1	30.7	7.63
	average	42.7625	17.295
	SD	6.61922	4.07876
CUMS 21	2	49.6	13.25
CUMS 22	2	40.3	18.02
CUMS 23	2	47.5	16.55
CUMS 24	2	52.1	17.18
CUMS 25	2	43	17.18
CUMS 26	2	48.5	16.51
CUMS 27	2	51.7	15.54
CUMS 28	2	57.4	17.26
	average	48.7625	16.4363
	SD	5.36601	1.47682
CUMS+FA 31	3	100.2	7.84
CUMS+FA 32	3	121.5	6
CUMS+FA 33	3	90.4	7.18
CUMS+FA 34	3	115	8.33
CUMS+FA 35	3	131	12.33
CUMS+FA 36	3	106	10.47
CUMS+FA 37	3	81.4	12.14
CUMS+FA 38	3	86.6	5.28
	average	104.013	8.69625
	SD	17.6197	2.68106
CUMS+CIT 41	4	59.6	14.98
CUMS+CIT 42	4	46.8	17.53
CUMS+CIT 43	4	66.4	15.3
CUMS+CIT 44	4	49.2	14.33
CUMS+CIT 45	4	56.7	18.43
CUMS+CIT 46	4	62.7	20
CUMS+CIT 47	4	66.1	15.72
CUMS+CIT 48	4	37.3	9.07
	average	55.6	15.67
	SD	10.3358	3.29062
