# Supplementary material for: Folic acid ameliorates depression-like behaviour in a rat model of chronic unpredictable mild stress
Source: BMC Neurosci. 2020 Jan 15;21:1. doi: 10.1186/s12868-020-0551-3 (PMC6961331; doi:10.1186/s12868-020-0551-3)
Supplement: Supplementary file 2 — Additional file 2. Data for Fig. 3. Body weight and depressive-like behaviors of CUMS rats in different group during the experiment. [file 12868_2020_551_MOESM2_ESM.xlsx]

## Sheet: Sheet1
number	group	weight(g) 0 week	weight(g) 6 week	weight(g) 12 week	sucrose peference(%) 0 week	sucrose peference(%) 6 week	sucrose peference(%) 12 week	distance(cm) 6 week	distance(cm) 12 week	standing(number) 6 week	standing(number) 12 week
control 11	1	240	469	579	71	66	79	28096	34477	29	28
control 12	1	238	428	574	80	77	80	27425	33710	30	27
control 13	1	236	423	560	69	73	83	30393	32487.3	31	29
control 14	1	241	478	588	71	80	77	33189	31993	27	30
control 15	1	246	470	626	73	71	75	32657	33308.6	25	25
control 16	1	239	430	563	70	69	71	27290	33277.5	25	26
control 17	1	232	423	525	62	76	83	28186	34063	26	27
control 18	1	235	483	600	72	70	74	35186	33200	34	33
	averege	238.375	450.5	576.875	71	72.75	77.75	30302.8	33314.6	28.375	28.125
	SD	4.24054	26.6565	29.8876	4.95696	4.65219	4.30116	3033.99	802.96	3.20435	2.53194
CUMS 21	2	235	349	379	66	50	30	24021	19345.6	11	8
CUMS 22	2	230	338	380	68	58	44	25684	20882.5	13	13
CUMS 23	2	236	346	389	82	54	43	17789	20156.9	11	10
CUMS 24	2	236	316	369	62	53	28	18736	17806.9	9	10
CUMS 25	2	227	332	388	79	51	25	21776	15998.9	12	7
CUMS 26	2	231	321	362	63	60	27	18735	19508	11	9
CUMS 27	2	225	323	349	76	40	25	14750	18918.3	6	12
CUMS 28	2	222	262	307	62	50	48	9122	15274.4	4	6
	averege	230.25	323.375	365.375	69.75	52	33.75	18826.6	18486.4	9.625	9.375
	SD	5.28475	27.4743	27.1763	8.08438	6.07101	9.55809	5272.51	1980.86	3.11391	2.38672
CUMS+FA 31	3	226	337	398	60	52	44	17824	23041.7	6	21
CUMS+FA 32	3	233	337	389	80	53	50	19746	22949.8	9	17
CUMS+FA 33	3	244	290	336	68	42	53	18913	23310.2	9	12
CUMS+FA 34	3	229	309	361	71	66	35	23591	21510.4	12	15
CUMS+FA 35	3	240	379	417	76	43	50	20713	21361.3	15	15
CUMS+FA 36	3	235	373	440	61	52	44	13727	14521.8	8	11
CUMS+FA 37	3	222	350	386	65	60	55	24530	25499.3	16	15
CUMS+FA 38	3	239	340	382	72	51	54	20078	22598.5	20	8
	averege	233.5	339.375	388.625	69.125	52.375	48.125	19890.2	21849.1	11.875	14.25
	SD	7.50238	29.727	31.8834	7.01911	7.94512	6.74934	3362.95	3222.6	4.76408	3.95511
CUMS+CIT 41	4	240	356	473	72	62	83	16713	32971	8	27
CUMS+CIT 42	4	238	379	460	67	51	77	12570	27917.3	3	25
CUMS+CIT 43	4	238	344	453	65	61	76	20881	29197	10	22
CUMS+CIT 44	4	248	362	446	79	52	77	21149	25580.6	13	22
CUMS+CIT 45	4	232	330	401	60	61	71	16696	28621.4	8	21
CUMS+CIT 46	4	218	311	435	71	42	72	19736	29312.3	11	21
CUMS+CIT 47	4	234	289	415	69	43	78	24818	30915.5	15	20
CUMS+CIT 48	4	232	299	400	81	51.5	82	8963	27190.3	4	19
	averege	235	333.75	435.375	70.5	52.9375	77	17690.8	28963.2	9	22.125
	SD	8.61892	32.0435	27.5003	6.96932	7.90315	4.20883	5091.44	2262.94	4.14039	2.64237
